# Supplementary material for: Long-Term Clinical Outcome in Systemic Lupus Erythematosus Patients Followed for More Than 20 Years: The Milan Systemic Lupus Erythematosus Consortium (SMiLE) Cohort
Source: J Clin Med. 2022 Jun 22;11(13):3587. doi: 10.3390/jcm11133587 (PMC9267338; doi:10.3390/jcm11133587)
Supplement: Supplementary file 1 [file jcm-11-03587-s001.zip]

Archive with 1 entries (1 files):
- jcm-1720863-supplementary.pdf
